# Supplementary material for: Homometallic 2D Cd2+ and Heterometallic 3D Cd2+/Ca2+, Cd2+/Sr2+ Metal–Organic Frameworks Based on an Angular Tetracarboxylic Ligand
Source: Materials (Basel). 2025 Oct 10;18(20):4647. doi: 10.3390/ma18204647 (PMC12565934; doi:10.3390/ma18204647)
Supplement: Supplementary file 1 [file materials-18-04647-s001.zip]

Archive with 1 entries (1 files):
- materials-3857359-supplementary.pdf
